# Supplementary material for: Transcriptome and metabolome analyses reveal phenotype formation differences between russet and non-russet apples
Source: Front Plant Sci. 2022 Nov 8;13:1057226. doi: 10.3389/fpls.2022.1057226 (PMC9678910; doi:10.3389/fpls.2022.1057226)
Supplement: Supplementary file 1 [file DataSheet_1.xlsx]

## Sheet: Table S1
Table S1 : Sequences of primers used for qRT-PCR
Gene name	sequence
PAL2-F	TCTTAACCGCAACATTACTC
PAL2-R	CCAAGCCATAACCAACTC
C4H-F	AAGGAAGTGACGGAGAAG
C4H-R	ATCTGTTGTAGCCTGTGT
CAD1-F	TCCAATGATACGCCATAAGA
CAD1-R	CACCAAGCAGAGTTAGAGA
F5H-F	CAGGATGAGTTTATTGGGATAC
F5H-R	GAGCCTTAGCGAGTCTATT
COMT2-F	CCAACACCATCAACAACA
COMT2-R	GCTTCTTCATCGGAGACT
COMT4-F	GTCCTGTGTCCAACTACT
COMT4-R	AATTCCTCCTTCAACAACTG
HCT-F	TGTCACTTGGTGTTGGAA
HCT-R	GGAGCAGGTTGGTATTCA
ASFT-F	GATGGTATCTCCGTAATG
ASFT-R	CAGTTCTTCTTCCTCATAG
CER1-F	TTAATTGAGGAAGCCATT
CER1-R	ACATAGAGACCACCATAT
CER4-F	TTGATATGATTCCAGTTGA
CER4-R	GGTATTCCATCCTTGTTA
CYP86B1-F	AAGAGGTCCATAAGAGAA
CYP86B1-R	TCATCATTAGAAGCATTAGA
CYP77A4-F	GCTGTACCAAGAAGTTAA
CYP77A4-R	ATCTCAACATTCACATCC

## Sheet: Table S2
Table S2: Differential accumulation of metabolites in russeting and non-russeting fruits
Categories	Metabolite	Formula	VIP	FC(R/NR)	P-value	Type
Alkaloids and derivatives	Tabersonine	C21H24N2O2	1.56491	28.875	5.5e-05	up
Amines	1,5-Diaminopentane	C5H14N2	1.4846	3.06776	0.005894	up
Amines	Agmatine	C5H14N4	1.41724	8.0533	0.018519	up
Amines	N,N-Dimethyl-1,4-phenylenediamine	C8H12N2	1.49287	8.54119	0.019669	up
Amines	Putrescine	C4H12N2	1.49007	2.00552	0.026832	up
Amino Acid And Derivatives	S-Methyl-L-cysteine	C4H9NO2S	1.54425	12.4876	0.002685	up
Amino Acid And Derivatives	Lysine butyrate	C18H11NO5	1.4623	2.32062	0.009294	up
Amino Acid And Derivatives	L-Glutamine	C5H10N2O3	1.42463	2.49462	0.013467	up
Amino Acid And Derivatives	N-Acetylputrescine	C6H15ClN2O	1.48669	9.31689	0.01614	up
Amino Acid And Derivatives	Phenylacetylglutamine	C13H16N2O4	1.42468	3.13683	0.01704	up
Amino Acid And Derivatives	5-Methyltryptamine	C11H14N2	1.40194	3.17726	0.020212	up
Amino Acid And Derivatives	Stachydrine	C7H13NO2	1.44454	4.67991	0.022015	up
Amino Acid And Derivatives	Dl-Norleucine	C6H13NO2	1.47714	3.11718	0.025819	up
Amino Acid And Derivatives	L-Saccharopine	C11H20N2O6	1.44323	2.37017	0.031823	up
Amino Acid And Derivatives	Ala-gly	C5H10N2O3	1.3728	2.71232	0.033104	up
Amino Acid And Derivatives	gamma-Glu-Leu	C11H20N2O5	1.45977	2.47973	0.037042	up
Amino Acid And Derivatives	Glutamine	C5H10N2O3	1.33617	2.27555	0.038352	up
Amino Acid And Derivatives	L-Citrulline	C6H13N3O3	1.33119	2.05717	0.039337	up
Amino Acid And Derivatives	Lysine	C6H14N2O2	1.33596	2.37822	0.040341	up
Amino Acid And Derivatives	L-lysine	C6H14N2O2	1.34336	2.52422	0.041399	up
Amino Acid And Derivatives	L-Mimosine	C8H10N2O4	1.31717	1.71352	0.045611	up
Amino Acid And Derivatives	N-acetylglycine	C4H7NO3	1.40894	2.87665	0.047046	up
Amino Acid And Derivatives	2-Aminoadipic acid	C6H11NO4	1.3173	2.07114	0.047423	up
Amino Acid And Derivatives	DL-Glutamine	C5H10N2O3	1.33915	2.62317	0.049098	up
Amino acids and derivatives	D-Proline betaine	C8H15NO2	1.45292	3.24071	0.012696	up
Amino acids and derivatives	1-Methylpiperidine-2-carboxylic acid	C7H13NO2	1.38634	2.43094	0.024481	up
Anthocyanins	Procyanidin A3	C75H62O30	1.3759	2.21027	0.026849	up
Anthocyanins	Malvidin O-hexoside		1.39972	3.50174	0.047405	up
Benzoic acids and derivatives	3,4-Dihydroxyphenylacetic acid	C8H8O4	1.56079	17.8725	9.97e-05	up
Benzoic acids and derivatives	p-Aminobenzoate	C7H7NO2	1.45342	6.25382	0.015688	up
Carbohydrates And Its Derivatives	Glucosamine sulfate	C6H13NO5.xH2O4S	1.43392	1.50914	0.011459	up
Carbohydrates And Its Derivatives	Lactobionic acid	C12H22O12	1.40931	1.51424	0.016692	up
Carbohydrates And Its Derivatives	Maltose	C12H22O11	1.32122	1.86912	0.045947	up
Carbohydrates And Its Derivatives	D-(+)-Cellobiose	C12H22O11	1.28749	1.86496	0.047646	up
Chalcones and dihydrochalcones	Trilobatin	C21H24O10	1.52873	3.46357	0.001251	up
Chalcones and dihydrochalcones	Phloretin	C15H14O5	1.50185	15.102	0.003715	up
Cinnamic acids and derivatives	Ferulic acid O-hexoside	C16H20O9	1.5456	4.57164	0.000838	up
Cinnamic acids and derivatives	4-Hydroxy-3-methoxycinnamic acid	C10H10O4	1.47512	1.57594	0.008496	up
Cinnamic acids and derivatives	Sinapinic Acid	C11H12O5	1.47553	1.93739	0.011756	up
Cinnamic acids and derivatives	O-p-coumaroyl-O-salicyloyl quinic acid	C23H22O10	1.43787	2.64663	0.013757	up
Cinnamic acids and derivatives	Isoferulic Acid	C10H10O4	1.35196	2.73079	0.049731	up
Fatty Acyls	Hexadecanedioic acid	C16H30O4	1.46893	1.98886	0.017867	up
Fatty Acyls	13-HPODE	C18H32O4	1.42119	1.83647	0.038424	up
Fatty Acyls	9,10,13-Trihydroxyoctadec-11-enoic acid	C18H34O5	1.32264	1.60266	0.042103	up
Fatty Acyls	Diethyl glutarate	C9H16O4	1.38479	1.63898	0.049371	up
Flavanones	Sakuranetin	C16H14O5	1.44121	1.67092	0.022957	up
Flavanones	Prunin	C21H22O10	1.43539	1.84783	0.023129	up
Flavanones	Isohemiphloin	C21H22O10	1.28527	1.69938	0.047523	up
Flavones and Flavonols	Myricetin 3-O-galactoside	C21H20O13	1.44068	2.42181	0.019927	up
Flavonoids	Phlorizin	C21H24O10	1.55756	3.6218	0.00021	up
Flavonoids	Syringic acid O-glucoside		1.55772	17.5674	0.00021	up
Flavonoids	Tricin 5-O-hexoside	C23H24O12	1.55139	3.20953	0.00048	up
Flavonoids	Myricetin 3-O-rutinoside	C27H30O17	1.47366	12.6243	0.006172	up
Flavonoids	Naringin Dihydrochalcone	C27H34O14	1.43633	2.34096	0.021494	up
Flavonoids	Kuwanon A	C25H24O6	1.46511	2.82501	0.033945	up
Flavonoids	Chrysoeriol 7-O-hexoside	C22H22O11	1.3944	1.96479	0.035081	up
Flavonoids	Methylophiopogonanone A	C19H18O6	1.41741	1.70123	0.036222	up
Flavonoids	Selgin C-hexoside derivative		1.31576	1.82272	0.045229	up
Glycosides	(-)-Norepinephrine N-hexoside	C14H21NO8	1.48038	2.11489	0.018156	up
Indoles and derivatives	5-Methoxy-N,N-dimethyltryptamine	C13H18N2O	1.51227	3.64688	0.002372	up
Ketones	Gallacetophenone	C8H8O4	1.5587	17.277	0.000742	up
Ketones	PolygalaxanthoneⅥ	C23H26O12	1.47648	3.20368	0.011385	up
Lignans	1-Hydroxypinoresinol-1-O-Glucoside	C26H32O12	1.5253	3.27606	0.001353	up
Lignans	Matairesinoside	C26H32O11	1.54259	3.71864	0.001442	up
Nucleotide And Its Derivates	dAMP	C10H14N5O6P	1.5263	1.9474	0.00612	up
Nucleotide And Its Derivates	Xanthurenic acid O-hexoside	C16H17NO9	1.38027	1.72961	0.026994	up
Nucleotide And Its Derivates	S-Methyl-5'-thioadenosine	C11H15N5O3S	1.29676	1.53002	0.043716	up
Organic Acid And Its Derivatives	Ureidoisobutyric acid	C5H10N2O3	1.4916	7.81942	0.00398	up
Organic Acid And Its Derivatives	2,2-Dimethylsuccinic acid	C6H10O4	1.46499	2.39785	0.007097	up
Organic Acid And Its Derivatives	2,6-Diaminooimelic Acid	C7H14N2O4	1.48737	3.67168	0.00865	up
Organic Acid And Its Derivatives	2,4-Dihydroxybenzoic acid	C7H6O4	1.5238	5.27681	0.009507	up
Organoheterocyclic compounds	4-Hydroxyquinazoline	C8H6N2O	1.57132	4.60445	1.51e-06	up
Organoheterocyclic compounds	Butylphthalide	C12H14O2	1.31051	1.53846	0.040138	up
Phenolic acids	1-O-Gentisoyl-D-glucoside	C13H16O9	1.55063	3.26283	0.005153	up
Phenolic acids	Koaburaside	C14H20O9	1.42167	3.1628	0.014148	up
Phenols And Its Derivatives	Coniferyl Alcohol	C10H12O3	1.52786	4.92397	0.00305	up
Phenols And Its Derivatives	Coniferylaldehyde	C10H10O3	1.51942	2.80216	0.00326	up
Phenylpropanoids	Dihydrocoumarin	C9H8O2	1.38026	2.93853	0.0377	up
Phenylpropanoids and polyketides	Picroside II	C23H28O13	1.44815	2.83627	0.011622	up
Phospholipid	LysoPC 20:4	C28H50NO7P	1.53499	7.74572	0.000912	up
Phospholipid	LPC(1-acyl 18:1)	C26H52NO7P	1.53517	13.2956	0.000927	up
Phospholipid	LysoPC 18:1 (2n isomer)	C26H52NO7P	1.52943	12.2808	0.001862	up
Phospholipid	LysoPC 18:2 (2n isomer)	C26H50NO7P	1.45307	3.01652	0.009638	up
Phospholipid	LysoPC 18:3 (2n isomer)	C26H48NO7P	1.36468	1.64746	0.025953	up
Phospholipid	LysoPE 18:2 (2n isomer)	C23H44NO7P	1.35763	2.39023	0.028298	up
Polyphenol	beta-D-glucopyranosyl-caffeic acid	C22H28O14	1.35288	1.91622	0.028987	up
Purines and purine derivatives	Adenine	C5H5N5	1.47824	6.56422	0.005459	up
Purines and purine derivatives	Aminopurine	C12H11N5	1.46168	3.34836	0.023303	up
Quinones	2,6-Dimethoxybenzoquinone	C8H8O4	1.54467	16.4047	0.000483	up
Quinones	Lapachol	C15H14O3	1.36784	3.70273	0.028752	up
Terpenoids	Isomangiferolic acid	C30H48O3	1.50421	2.71405	0.020335	up
Terpenoids	Echinocystic acid	C30H48O4	1.43778	1.93729	0.022623	up
Terpenoids	Betulinic acid	C30H48O3	1.49913	2.74517	0.022852	up
Vitamins	Pyridoxine O-glucoside	C14H21NO8	1.55072	2.74229	0.002255	up
Vitamins	Vitamin B2	C17H20N4O6	1.49043	2.50083	0.004037	up
Vitamins	Nicotinuric Acid	C8H8N2O3	1.50306	4.01383	0.019982	up
Alcohols and polyols	Cryptochlorogenic acid	C16H18O9	1.53511	0.306404	0.001133	down
Alcohols and polyols	Chlorogenic Acid	C16H18O9	1.53691	0.323787	0.001334	down
Alcohols and polyols	Shikimic Acid	C7H10O5	1.55677	0.413886	0.001582	down
Alcohols and polyols	1-O-p-Coumaroyl quinic acid	C16H18O8	1.47445	0.253577	0.006453	down
Alcohols and polyols	Quinic acid	C7H12O6	1.54291	0.427575	0.008352	down
Alcohols and polyols	1,5-Dicaffeoylquinic acid	C25H24O12	1.42066	0.393867	0.013652	down
Alcohols and polyols	Isochlorogenic acid A	C25H24O12	1.43703	0.379761	0.018171	down
Alcohols and polyols	1-O-Caffeoyl quinic acid	C16H18O9	1.41431	0.295338	0.032724	down
Alcohols and polyols	Chlorogenic acid methyl ester	C17H20O9	1.28757	0.450455	0.046841	down
Alkaloids and derivatives	Ligustrazine	C8H12N2	1.4731	0.489887	0.006992	down
Alkaloids and derivatives	Hyoscyamine	C17H23NO3	1.42657	0.508055	0.026227	down
Amines	Histidinol	C6H11N3O	1.41363	0.608288	0.01695	down
Amines	N', N''-Caffeoyl, feruloylputrescine		1.36613	0.285573	0.034635	down
Amino Acid And Derivatives	1-Methylhistidine	C7H11N3O2	1.49263	0.507496	0.011067	down
Amino Acid And Derivatives	Dl-2-Aminooctanoic Acid	C8H17NO2	1.46839	0.579629	0.016696	down
Amino Acid And Derivatives	N-Hydroxy-L-tryptophan	C11H12N2O3	1.49568	0.286191	0.017321	down
Amino Acid And Derivatives	Creatine	C4H9N3O2	1.46921	0.203354	0.020727	down
Amino Acid And Derivatives	L-Argininosuccinate	C10H18N4O6	1.41948	0.577525	0.030189	down
Amino Acid And Derivatives	D-Threonine	C4H9NO3	1.4343	0.632828	0.035523	down
Amino Acid And Derivatives	N-Acetyl-L-valine	C7H13NO3	1.39819	0.618342	0.041313	down
Amino Acid And Derivatives	L-Cysteine-glutathione gisulfide	C13H22N4O8S2	1.35397	0.22642	0.047025	down
Anthocyanins	Procyanidin B2	C30H26O12	1.38769	0.467174	0.028738	down
Anthocyanins	Procyanidin B3	C30H26O12	1.33049	0.482085	0.036355	down
Benzoic acids and derivatives	2-(Formylamino)benzoic acid	C8H6NO3-	1.37452	0.414789	0.034721	down
Carbohydrates And Its Derivatives	Nicotinic acid-hexoside		1.44911	0.333912	0.00948	down
Catechin derivatives	(-)-Epicatechin	C15H14O6	1.55192	0.48834	0.001748	down
Cinnamic acids and derivatives	N-p-Coumaroylputrescine derivative		1.52839	0.492077	0.008103	down
Cinnamic acids and derivatives	5-O-p-Coumaroylquinic acid	C16H18O8	1.44994	0.237319	0.008929	down
Cinnamic acids and derivatives	p-Coumaric acid 4-O-hexoside		1.4303	0.383567	0.014712	down
Cinnamic acids and derivatives	2-Methylcinnamic acid	C10H10O2	1.42209	0.526304	0.029726	down
Cinnamic acids and derivatives	Hydroxycinnamate	C9H8O3	1.34386	0.422451	0.034839	down
Coumarins and derivatives	Warfarin Sodium	C19H15NaO4	1.54353	0.373167	0.003915	down
Coumarins and derivatives	Esculin	C15H16O9	1.4999	0.658181	0.004092	down
Fatty Acyls	(9Z,11E)-Octadecadienoic acid	C18H32O2	1.51861	0.621055	0.006435	down
Flavones and Flavonols	Quercetin O-acetylhexoside		1.46576	0.452785	0.021036	down
Flavones and Flavonols	Kaempferol 7-O-rhamnoside	C21H20O10	1.45793	0.232039	0.022458	down
Flavones and Flavonols	Kaempferol7-O-beta-D-glucopyranoside	C21H20O11	1.36118	0.529694	0.026317	down
Flavones and Flavonols	Quercitrin	C21H20O11	1.42071	0.323682	0.036869	down
Flavones and Flavonols	Quercetin-O-glucoside	C21H20O12	1.35756	0.586792	0.038749	down
Flavonoids	Dihydrokaempferol	C15H12O6	1.50067	0.522271	0.003416	down
Flavonoids	Tricin 5-O-acetylglucoside		1.50758	0.082106	0.00993	down
Flavonoids	Ophiopogonanone C	C19H16O7	1.48159	0.350983	0.010388	down
Flavonoids	8-C-hexosyl chrysoeriol O-hexoside		1.46857	0.615784	0.02069	down
Flavonoids	Kaempferin	C21H20O10	1.43609	0.222339	0.030142	down
Flavonoids	Vincetoxicoside B	C21H20O11	1.42784	0.284257	0.031475	down
Flavonoids	Astilbin	C21H22O11	1.44498	0.265154	0.033521	down
Flavonoids	Trifolin	C21H20O11	1.3512	0.54228	0.038287	down
Flavonoids	Kaempferol 3-A-L-Arabinopyranoside	C20H18O10	1.2983	0.398867	0.046554	down
Indoles and derivatives	8-Chlro-1-tetrahydronorharmanone	C11H9ClN2O	1.52257	0.387943	0.008207	down
Isoflavonoids	Genistin	C21H20O10	1.39634	0.314946	0.024751	down
Lactones	Dihydroactindiolide	C11H16O2	1.54251	0.396191	0.000672	down
Nucleotide And Its Derivates	dADP	C10H15N5O9P2	1.50625	0.629927	0.004285	down
Nucleotide And Its Derivates	5-Aminoimidazole ribonucleotide	C8H14N3O7P	1.42415	0.649032	0.014995	down
Nucleotide And Its Derivates	CDP	C9H15N3O11P2	1.39956	0.518228	0.023313	down
Organic Acid And Its Derivatives	Coumalic acid	C6H4O4	1.48318	0.42156	0.00658	down
Organic Acid And Its Derivatives	L-Cysteinesulfinic acid	C3H7NO4S	1.4938	0.411974	0.012582	down
Organic Acid And Its Derivatives	2–furanoic acid	C5H4O3	1.29365	0.478078	0.046734	down
Phenolamine	N-Feruloyl-3-methoxytyramine	C19H21NO5	1.39838	0.641874	0.023674	down
Phenolic acids	p-Coumaric acid-4-O-glucoside	C15H18O8	1.44878	0.396599	0.009102	down
Phenolic acids	4-O-p-Coumaroylquinic acid	C16H18O8	1.4086	0.351736	0.016791	down
Phenolic acids	1-Caffeoylquinic acid	C16H18O9	1.48146	0.295019	0.019906	down
Phenols And Its Derivatives	4,5-DCQA Isochlorogenic acid C	C25H24O12	1.44029	0.220912	0.033109	down
Phospholipid	LysoPC 20:2 (2n isomer)	C28H54NO7P	1.3551	0.394521	0.02875	down
Phospholipid	LysoPC 20:2	C28H54NO7P	1.40977	0.350804	0.041856	down
Prenol lipids	gamma,gamma-Dimethylallyl pyrophosphate	C5H12O7P2	1.39064	0.490385	0.021189	down
Saponin	Timosaponin A1	C33H54O8	1.50983	0.491322	0.003095	down
Terpenoids	Sweroside	C16H22O9	1.55857	0.441118	0.000184	down
Terpenoids	Bruceine D	C20H26O9	1.53796	0.230129	0.000723	down
Vitamins	Pyridoxine 5'-phosphate	C8H12NO6P	1.45779	0.578828	0.033032	down
